# Supplementary material for: Hejie Zhitong prescription promotes sleep and inhibits nociceptive transmission-associated neurotransmitter activity in a rodent migraine model
Source: Chin Med. 2020 Sep 29;15:105. doi: 10.1186/s13020-020-00386-y (PMC7526328; doi:10.1186/s13020-020-00386-y)
Supplement: Supplementary file 1 — Additional file 1. Schedule 1. [file 13020_2020_386_MOESM1_ESM.xlsx]

## Sheet: Positive ion model
Name	Formula	CAS_num	Class	Molecular Weight(实际值)	RT [min]	Molecular Weight(理论值)	△ppm	Area: 200610-512001-HJZT-P-1.raw (F1)	Area: 200610-512001-HJZT-P-2.raw (F2)	200610-512001-HJZT-P-2（相对浓度ug/ml）
Baicalin	C21 H18 O11	NA	Flavonoids	446.084	7.816	446.085	-1	1252058374	4953871936	13.4307
DL-Arginine	C6 H14 N4 O2	7200-25-1	Carboxylic acids and derivatives	174.112	0.75	174.112	0	2416619842	2528736051	6.85578
D-(+)-Proline	C5 H9 N O2	344-25-2	Carboxylic acids and derivatives	115.064	0.828	115.063	1	1971311217	1905536220	5.1662
oroxindin	C22 H20 O11	51059-44-0	Flavonoids	460.1	9.069	460.101	-1	3.84806e+08	1840258302	4.98922
galactinol	C12 H22 O11	3687-64-7	Organooxygen compounds	342.116	0.784	342.116	0	1513273625	1741454204	4.72135
Choline	C5 H13 N O	62-49-7	Organonitrogen compounds	103.1	0.777	103.1	3	1137130867	1038832326	2.81643
Isoliquiritigenin	C15 H12 O4	961-29-5	Linear 1,3-diarylpropanoids	256.073	6.725	256.074	-1	5.15278e+08	705736884	1.91336
Galangin	C15 H10 O5	548-83-4	Flavonoids	270.052	10.143	270.053	-1	1.18963e+08	5.66542e+08	1.53598
5-O-Methylgenistein	C16 H12 O5	4569-98-6	Isoflavonoids	284.068	11.172	284.068	-1	1.0141e+08	4.668e+08	1.26556
18-β-Glycyrrhetinic acid	C30 H46 O4	471-53-4	Prenol lipids	470.339	10.168	470.34	-1	3.69041e+08	4.65632e+08	1.2624
N-Hydroxysuccinimide	C4 H5 N O3	6066-82-6	Pyrrolidines	115.027	0.786	115.027	0	4.66341e+08	4.13579e+08	1.12127
Glycyrrhizic Acid, Ammonium Salt	C42 H62 O16	53956-04-0	Prenol lipids	822.403	10.167	822.404	0	299591513	3.76558e+08	1.02091
2-AMINO-3-(2-CHLORO-PHENYL)-PROPIONIC ACID	C9 H10 Cl NO2	14091-11-3	Internal standard	199.04	4.552	199.04	0	3.70371e+08	368847050	1
Fisetin	C15 H10 O6	528-48-3	Flavonoids	286.047	7.819	286.048	-1	9.59986e+07	3.56237e+08	0.965812
Betaine	C5 H11 N O2	107-43-7	Carboxylic acids and derivatives	117.079	0.819	117.079	1	3.45046e+08	3.14001e+08	0.851303
Senkyunolide H	C12 H16 O4	94596-27-7	Isobenzofurans	224.105	7.931	224.105	0	296893238	308605415	0.836676
S(8)-(2-methylpropanoyl)dihydrolipoamide	C12 H23 N O2 S2	NA	Fatty Acyls	277.116	0.842	277.117	0	2.94671e+08	2.87443e+08	0.779302
alpha-D-Glucopyranosyl-(1->4)-alpha-D-glucopyranosyl-(1->4)-D-glucopyranose	C18 H32 O16	NA	Organooxygen compounds	504.169	0.803	504.169	0	2.05537e+08	2.81511e+08	0.763218
Apigenin 7-O-glucuronide	C21 H18 O11	29741-09-1	Flavonoids	446.084	8.419	446.085	-1	5.3837e+07	2.81237e+08	0.762476
10-[(4-Chlorophenyl)acetyl]-3,3-dimethyl-11-(5-methyl-2-furyl)-2,3,4,5,10,11-hexahydro-1H-dibenzo[b,e][1,4]diazepin-1-one	C28 H27 Cl N2 O3	NA	Benzodiazepines	474.169	0.79	474.171	0	0	2.8028e+08	0.759882
DL-Stachydrine	C7 H13 N O2	4136-37-2	Carboxylic acids and derivatives	143.095	0.863	143.095	0	2.5009e+08	2.69143e+08	0.729687
Adenosine	C10 H13 N5 O4	58-61-7	Purine nucleosides	267.097	1.229	267.097	0	2.47203e+08	2.65582e+08	0.720034
DDC	C14 H21 N O4	7481-89-2	Pyrimidine nucleosides	267.147	3.048	267.147	0	1.88469e+08	241177450	0.653868
5,2'-Dihydroxy-6,7,8,6'-tetramethoxyflavone	C19 H18 O8	55084-08-7	Flavonoids	374.1	11.254	374.1	-1	4.61789e+07	2.38816e+08	0.647466
L-Norleucine	C6 H13 N O2	327-57-1	Carboxylic acids and derivatives	131.095	1.389	131.095	0	2.29982e+08	2.34416e+08	0.635536
5-Hydroxymethyl-2-furaldehyde	C6 H6 O3	67-47-0	Organooxygen compounds	126.032	0.829	126.032	0	2.20504e+08	234275176	0.635155
Methyl isonicotinate	C7 H7 N O2	2459-09-8	Pyridines and derivatives	137.048	0.827	137.048	0	2.1187e+08	2.32881e+08	0.631375
trans-3-Indoleacrylic acid	C11 H9 N O2	1204-06-4	Indoles and derivatives	187.063	4.587	187.063	0	2.05451e+08	2.20289e+08	0.597238
1-hexadecyl-2-amino-2-deoxy-sn-glycerol	C19 H41 N O2	136770-76-8	Organonitrogen compounds	315.313	11.602	315.314	0	2.44166e+08	2.10365e+08	0.570332
5,7,8-Trihydroxyflavone	C15 H10 O5	4443-09-8	Flavonoids	270.052	7.815	270.053	-1	5.59835e+07	201968264	0.547566
L-Phenylalanine	C9 H11 N O2	63-91-2	Carboxylic acids and derivatives	165.079	2.275	165.079	0	1.65651e+08	180003581	0.488017
Senkyunolide A 洋川芎内酯A	C12 H16 O2	63038-10-8	Isobenzofurans	192.115	11.779	192.115	0	161961351	1.707e+08	0.462792
Proline betaine	C7 H13 N O2	471-87-4	Carboxylic acids and derivatives	143.095	1.142	143.095	0	1.33419e+08	1.4409e+08	0.390649
Liquiritin	C21 H22 O9	551-15-5	Flavonoids	418.126	7.782	418.126	-1	1.25103e+08	138289474	0.374924
Ononin	C22 H22 O9	NA	Isoflavonoids	430.126	7.867	430.126	0	9.03964e+07	1.38121e+08	0.374468
(2S,3S,4S,5R,6S)-3,4,5-trihydroxy-6-(5-hydroxy-4-oxo-2-phenylchromen-7-yl)oxyoxane-2-carboxylic acid	C21 H18 O10	NA	Flavonoids	430.09	8.802	430.09	0	2.9229e+07	1.26873e+08	0.343971
D-(+)-Pipecolinic acid	C6 H11 N O2	1723-00-8	Carboxylic acids and derivatives	129.079	0.871	129.079	0	1.22189e+08	1.26819e+08	0.343826
Adenine	C5 H5 N5	73-24-5	Imidazopyrimidines	135.054	0.866	135.054	0	1.30184e+08	1.20633e+08	0.327053
7-Methyl-3-methylene-6-(3-oxobutyl)-3,3a,4,7,8,8a-hexahydro-2H-cyclohepta[b]furan-2-one	C15 H20 O3	NA	Prenol lipids	248.141	11.7	248.141	0	1.14982e+08	1.06441e+08	0.288576
Hispidulin	C16 H12 O6	1447-88-7	Flavonoids	300.063	10.085	300.063	-1	6.08429e+06	1.01527e+08	0.275256
N-Fructosyl isoleucine	C12 H23 N O7	NA	Carboxylic acids and derivatives	293.147	1.334	293.147	-1	9.84174e+07	1.00239e+08	0.271764
Genistin	C21 H20 O10	529-59-9	Isoflavonoids	432.105	7.809	432.106	-1	2.3694e+07	9.75432e+07	0.264454
2-(3,4-dihydroxyphenyl)-5,7-dihydroxy-6,8-dimethoxychromen-4-one	C17 H14 O8	NA	Flavonoids	346.068	8.22	346.069	-1	2.13664e+07	9.31385e+07	0.252513
Licoricesaponin G2	C42 H62 O17	118441-84-2	Prenol lipids	838.398	9.888	838.399	0	7.04912e+07	8.8189e+07	0.239094
Kanosamine	C6 H13 N O5	NA	Organooxygen compounds	179.079	0.75	179.079	0	8.69796e+07	8.76823e+07	0.23772
2,4-Quinolinediol	C9 H7 N O2	86-95-3	Quinolines and derivatives	161.048	4.432	161.048	0	6.79299e+07	8.2827e+07	0.224556
Acetylarginine	C8 H16 N4 O3	NA	Carboxylic acids and derivatives	216.122	0.868	216.122	0	5.03121e+07	7.6509e+07	0.207428
Wogonin	C16 H12 O5	632-85-9	Flavonoids	284.068	9.07	284.068	-1	1.76109e+07	7.4926e+07	0.203136
DL-Carnitine	C7 H15 N O3	406-76-8	Organonitrogen compounds	161.105	0.8	161.105	0	7.44311e+07	7.31245e+07	0.198252
Icaritin	C21 H20 O6	118525-40-9	Flavonoids	368.126	11.304	368.126	0	5.66625e+07	7.19501e+07	0.195068
Atractylenolide II 白术内酯II	C15 H20 O2	NA	Prenol lipids	232.146	12.815	232.146	0	7.02222e+07	6.91951e+07	0.187598
L-Pyroglutamic acid	C5 H7 N O3	98-79-3	Carboxylic acids and derivatives	129.043	0.98	129.043	0	0	6.84339e+07	0.185535
2-Hydroxycinnamic acid	C9 H8 O3	583-17-5	Cinnamic acids and derivatives	164.047	1.245	164.047	0	6.95687e+07	6.80668e+07	0.184539
Genistein 4'-O-glucuronide	C21 H18 O11	NA	Isoflavonoids	446.084	8.713	446.085	-1	1.49059e+07	6.74623e+07	0.182901
4-Methoxysalicylic acid	C8 H8 O4	2237-36-7	Benzene and substituted derivatives	168.042	5.692	168.042	0	6.88606e+07	6.64718e+07	0.180215
Kaempferol 3-glucuronide	C21 H18 O12	22688-78-4	Flavonoids	462.079	7.819	462.08	-1	1.39601e+07	6.52556e+07	0.176918
Scrophulein	C17 H14 O6	6601-62-3	Flavonoids	314.079	11.285	314.079	-1	1.44233e+07	6.48928e+07	0.175934
6-O-Methylscutellarin	C22 H20 O12	NA	Flavonoids	476.095	8.521	476.095	0	1.15012e+07	6.26329e+07	0.169807
Argininosuccinic acid	C10 H18 N4 O6	2387-71-5	Carboxylic acids and derivatives	290.122	0.862	290.123	-1	5.47272e+07	6.16946e+07	0.167263
Hypoxanthine	C5 H4 N4 O	68-94-0	Imidazopyrimidines	136.039	1.145	136.039	0	5.60473e+07	5.90503e+07	0.160094
3,4,5-Trimethoxycinnamic acid	C12 H14 O5	NA	Cinnamic acids and derivatives	238.084	8.982	238.084	-1	1.12577e+08	5.83552e+07	0.15821
Ferulic acid	C10 H10 O4	537-98-4	Cinnamic acids and derivatives	194.058	6.953	194.058	0	5.76763e+07	5.70956e+07	0.154795
Pyrogallol	C6 H6 O3	87-66-1	Phenols	126.032	1.141	126.032	0	5.50844e+07	5.53842e+07	0.150155
Guanine	C5 H5 N5 O	73-40-5	Imidazopyrimidines	151.049	0.866	151.049	0	4.82664e+07	5.53652e+07	0.150103
NCGC00385243-01_C12H18O4_{(1R,2R)-2-[(2Z)-5-Hydroxy-2-penten-1-yl]-3-oxocyclopentyl}acetic acid	C12 H18 O4	140631-27-2	Fatty Acyls	226.12	7.287	226.121	0	5.27695e+07	4.80748e+07	0.130338
Nicotinic acid	C6 H5 N O2	59-67-6	Pyridines and derivatives	123.032	1.143	123.032	0	5.71384e+07	4.5229e+07	0.122623
Glucose 1-phosphate	C6 H13 O9 P	59-56-3	Organooxygen compounds	260.029	0.846	260.03	-1	3.99194e+07	3.9326e+07	0.106619
Alternariolmethylether	C15 H12 O5	23452-05-3	Coumarins and derivatives	272.068	8.288	272.068	-1	8.5884e+06	3.90631e+07	0.105906
2-[4-[3-[3,4-dihydroxy-4-(hydroxymethyl)oxolan-2-yl]oxy-4,5-dihydroxy-6-(hydroxymethyl)oxan-2-yl]oxyphenyl]-7-hydroxy-2,3-dihydrochromen-4-one	C26 H30 O13	74639-14-8	Flavonoids	550.169	7.509	550.169	0	3.16017e+07	3.89224e+07	0.105524
4-Methylumbelliferyl-α-D-glucopyranoside	C16 H18 O8	17833-43-1	Coumarins and derivatives	338.1	5.36	338.1	0	7.93764e+07	3.87079e+07	0.104943
L-Histidine	C6 H9 N3 O2	71-00-1	Carboxylic acids and derivatives	155.069	0.75	155.069	0	4.60851e+07	3.86441e+07	0.10477
Cytosine	C4 H5 N3 O	71-30-7	Diazines	111.044	0.852	111.043	2	3.90455e+07	3.81082e+07	0.103317
4-Ethynylaniline	C8 H7 N	14235-81-5	Benzene and substituted derivatives	117.058	4.562	117.058	1	3.3439e+07	3.42209e+07	0.0927779
Coumestrol	C15 H8 O5	479-13-0	Isoflavonoids	268.037	10.15	268.037	-1	1.82743e+07	3.38465e+07	0.0917629
Chrysin	C15 H10 O4	480-40-0	Flavonoids	254.058	11.206	254.058	-1	7.80953e+06	3.36748e+07	0.0912974
Baicalein	C15 H10 O5	491-67-8	Flavonoids	270.052	10.02	270.053	-1	5.91337e+06	3.30116e+07	0.0894994
Scutellarin	C21 H18 O12	27740-01-8	Flavonoids	462.079	6.766	462.08	-1	2.86963e+07	3.06284e+07	0.0830383
Fusaric acid	C10 H13 N O2	536-69-6	Pyridines and derivatives	179.095	6.639	179.095	0	2.4652e+07	2.70569e+07	0.0733554
Formononetin	C16 H12 O4	485-72-3	Isoflavonoids	268.073	10.504	268.074	-1	2.4343e+07	2.63678e+07	0.0714872
Polygalaxanthone XI 远志口山酮XI	C25 H28 O15	NA	Benzopyrans	568.143	6.343	568.143	0	5.17217e+07	2.54316e+07	0.0689489
7-hydroxy-2-[4-[(2S,3R,4S,5S,6R)-3,4,5-trihydroxy-6-(hydroxymethyl)oxan-2-yl]oxyphenyl]-2,3-dihydrochromen-4-one	C21 H22 O9	NA	Flavonoids	418.126	6.655	418.126	-1	2.67613e+07	2.40386e+07	0.0651722
Chlorogenic acid	C16 H18 O9	NA	Organooxygen compounds	354.095	5.306	354.095	0	2.21016e+07	2.25749e+07	0.061204
MLS000697602-01!	C20 H16 O6	NA	Others	352.094	11.51	352.095	-1	1.80617e+07	2.08705e+07	0.056583
NCGC00385549-01_C44H64O18_Olean-12-en-29-oic acid, 22-(acetyloxy)-3-[(2-O-hexopyranuronosylhexopyranuronosyl)oxy]-11-oxo-	C44 H64 O18	NA	Prenol lipids	880.409	9.447	880.409	0	1.53394e+07	2.04976e+07	0.055572
Caffeic acid	C9 H8 O4	331-39-5	Cinnamic acids and derivatives	180.042	5.781	180.042	0	1.85546e+07	1.92158e+07	0.0520969
NCGC00386050-01!(2S,3S,4S,5R,6S)-3,4,5-trihydroxy-6-[5-hydroxy-6-methoxy-2-(4-methoxyphenyl)-4-oxochromen-7-yl]oxyoxane-2-carboxylic acid	C23 H22 O12	NA	Flavonoids	490.111	9.144	490.111	0	3.67342e+06	1.91741e+07	0.0519838
Adenosine 5'-monophosphate	C10 H14 N5 O7 P	61-19-8	Purine nucleotides	347.063	1.142	347.063	0	1.56177e+07	1.89837e+07	0.0514677
9-Oxo-10(E),12(E)-octadecadienoic acid	C18 H30 O3	54232-58-5	Fatty Acyls	294.219	9.972	294.219	-1	1.71934e+07	1.88391e+07	0.0510756
7-Hydroxycoumarine	C9 H6 O3	93-35-6	Coumarins and derivatives	162.032	5.451	162.032	0	1.73572e+07	1.83252e+07	0.0496824
4-Indolecarbaldehyde	C9 H7 N O	1047-86-6	Indoles and derivatives	145.053	4.587	145.053	0	1.72202e+07	1.80446e+07	0.0489217
Bis(4-ethylbenzylidene)sorbitol	C24 H30 O6	79072-96-1	Dioxanes	414.204	12.36	414.204	0	6.2222e+06	1.79405e+07	0.0486394
Nicotinamide	C6 H6 N2 O	98-92-0	Pyridines and derivatives	122.048	1.143	122.048	1	1.70284e+07	1.66677e+07	0.0451887
Uracil	C4 H4 N2 O2	66-22-8	Diazines	112.028	1.161	112.027	2	0	1.61104e+07	0.0436778
Polygalic acid 远志酸	C29 H44 O6	1260-04-4	Steroids and steroid derivatives	488.313	9.756	488.314	0	3.11604e+07	1.591e+07	0.0431344
7-O-beta-glucopyranosyl-4'-hydroxy-5-methoxyisoflavone	C22 H22 O10	128856-77-9	Isoflavonoids	446.121	8.251	446.121	-1	0	1.58116e+07	0.0428676
Histamine	C5 H9 N3	51-45-6	Organonitrogen compounds	111.08	0.722	111.08	1	1.49943e+07	1.56605e+07	0.0424581
N1-Acetylspermine	C12 H28 N4 O	25593-72-0	Carboxylic acids and derivatives	244.226	2.943	244.226	0	3.95757e+07	1.50843e+07	0.0408958
Aflatoxin G2	C17 H14 O7	7241-98-7	Coumarins and derivatives	330.073	10.182	330.074	-1	0	1.45027e+07	0.0393191
5-Hydroxyindole-3-acetic acid	C10 H9 N O3	1321-73-9	Indoles and derivatives	191.058	5.865	191.058	0	1.37678e+07	1.44555e+07	0.0391909
Boldenone_Undecylenate	C30 H44 O3	13103-34-9	Steroids and steroid derivatives	452.329	9.079	452.329	-1	1.04535e+07	1.42623e+07	0.0386673
(2R,3R)-2-(2,6-Dihydroxyphenyl)-3,5,7-trihydroxy-2,3-dihydro-4H-chromen-4-one	C15 H12 O7	NA	Flavonoids	304.058	6.473	304.058	0	3.43937e+06	1.42136e+07	0.0385352
2,3,4,9-Tetrahydro-1H-β-carboline-3-carboxylic acid	C12 H12 N2 O2	NA	Indoles and derivatives	216.09	5.485	216.09	0	1.26876e+07	1.40772e+07	0.0381654
Quercetin	C15 H10 O7	117-39-5	Flavonoids	302.042	7.119	302.043	-1	0	1.40586e+07	0.038115
6-Hydroxypicolinic acid	C6 H5 N O3	19621-92-2	Pyridines and derivatives	139.027	1.162	139.027	0	1.12583e+07	1.38269e+07	0.0374867
L-Valine	C5 H11 N O2	72-18-4	Carboxylic acids and derivatives	117.079	1.144	117.079	1	1.56583e+07	1.34131e+07	0.0363648
3-Hydroxy-2-methylpyridine	C6 H7 N O	1121-25-1	Pyridines and derivatives	109.053	0.872	109.053	1	1.57703e+07	1.33876e+07	0.0362959
Coumarin	C9 H6 O2	91-64-5	Coumarins and derivatives	146.037	2.946	146.037	0	2.235e+07	1.32841e+07	0.0360151
3-hydroxy-3-methyl-5-oxo-5-[[(2R,3S,4S,5R,6S)-3,4,5-trihydroxy-6-(2-methyl-4-oxopyran-3-yl)oxyoxan-2-yl]methoxy]pentanoic acid	C18 H24 O12	NA	Saccharolipids	432.127	5.482	432.127	0	1.0414e+07	1.20067e+07	0.0325519
2-Naphthylamine	C10 H9 N	91-59-8	Naphthalenes	143.074	5.486	143.073	0	1.0858e+07	1.17751e+07	0.0319239
4',7-Dihydroxyflavanone	C15 H12 O4	NA	Flavonoids	256.073	7.517	256.074	-1	1.26366e+07	1.16692e+07	0.031637
Eriodictyol	C15 H12 O6	552-58-9	Flavonoids	288.063	8.676	288.063	0	0	1.16156e+07	0.0314916
Sibiricaxanthone B 西伯利亚远志山酮B	C24 H26 O14	NA	Benzopyrans	538.132	6.199	538.132	0	2.39931e+07	1.11099e+07	0.0301205
N-Fructosyl phenylalanine	C15 H21 N O7	NA	Carboxylic acids and derivatives	327.132	2.172	327.132	0	1.08137e+07	1.09067e+07	0.0295698
Scopoletin	C10 H8 O4	92-61-5	Coumarins and derivatives	192.042	6.956	192.042	0	1.14575e+07	9.8195e+06	0.0266221
(2S,3S)-3,5,7-Trihydroxy-2-(4-hydroxyphenyl)-8-(3-methyl-2-buten-1-yl)-2,3-dihydro-4H-chromen-4-one	C20 H20 O6	NA	Flavonoids	356.126	11.384	356.126	-1	6.63396e+06	9.36459e+06	0.0253888
Puerarin	C21 H20 O9	3681-99-0	Isoflavonoids	416.11	7.237	416.111	-1	0	9.00258e+06	0.0244074
Naringenin	C15 H12 O5	480-41-1	Flavonoids	272.068	7.363	272.068	0	7.04368e+06	8.77446e+06	0.0237889
LPC 18:1	C26 H52 N O7 P	3542-29-8	Glycerophospholipids	521.348	13.337	521.348	0	8.80158e+06	8.7349e+06	0.0236816
2'-Deoxyadenosine	C10 H13 N5 O3	958-09-8	Purine nucleosides	251.102	1.288	251.102	0	8.21134e+06	8.26236e+06	0.0224005
Dimefuron	C15 H19 Cl N4 O3	34205-21-5	Benzene and substituted derivatives	338.115	11.958	338.115	1	6.60923e+06	7.97259e+06	0.0216149
Oleanane -2H, +1O, 1COOH, O-HexA-HexA	C42 H64 O15	118536-86-0	Prenol lipids	808.424	10.425	808.425	0	6.08577e+06	7.93291e+06	0.0215073
Isoeugenol acetate 异丁香酚乙酸酯	C12 H14 O3	93-29-8	Phenol esters	206.094	10.551	206.094	0	7.71157e+06	7.91291e+06	0.0214531
Sinapinic acid	C11 H12 O5	530-59-6	Cinnamic acids and derivatives	224.068	6.93	224.068	0	1.32765e+07	7.72232e+06	0.0209364
Corymboside	C26 H28 O14	NA	Flavonoids	564.148	6.076	564.148	0	6.89463e+06	7.52311e+06	0.0203963
Ligustilide 藁本内酯	C12 H14 O2	4431-01-0	Isobenzofurans	190.099	7.286	190.099	0	6.6084e+06	7.47136e+06	0.020256
Vanillin	C8 H8 O3	121-33-5	Phenols	152.047	6.614	152.047	0	7.69673e+06	7.31784e+06	0.0198398
Prolylleucine	C11 H20 N2 O3	52899-07-7	Carboxylic acids and derivatives	228.147	1.414	228.147	0	7.44333e+06	7.05785e+06	0.0191349
2'-O-Methyladenosine	C11 H15 N5 O4	2140-79-6	Purine nucleosides	281.112	1.702	281.112	0	7.51035e+06	6.97917e+06	0.0189216
licochalcone B	C16 H14 O5	58749-23-8	Linear 1,3-diarylpropanoids	286.084	8.423	286.084	-1	6.01446e+06	6.9749e+06	0.01891
Diosmetin	C16 H12 O6	520-34-3	Flavonoids	300.063	7.424	300.063	0	5.65704e+06	6.95235e+06	0.0188489
DL-Metanephrine	C10 H15 N O3	5001-33-2	Phenols	197.105	1.422	197.105	0	5.94199e+06	6.64218e+06	0.0180079
NCGC00385936-01!4-hydroxy-3-(3-methylbut-2-enyl)benzoic acid	C12 H14 O3	NA	Benzene and substituted derivatives	206.094	10.798	206.094	0	5.38864e+06	6.6362e+06	0.0179917
(+)-Costunolide	C15 H20 O2	553-21-9	Prenol lipids	232.146	11.524	232.146	0	7.12876e+06	6.61966e+06	0.0179469
Butein	C15 H12 O5	487-52-5	Linear 1,3-diarylpropanoids	272.068	6.65	272.068	0	5.1955e+06	6.43994e+06	0.0174596
2-Hydroxy-3-(5-hydroxy-7,8-dimethoxy-4-oxo-4H-chromen-2-yl)phenyl β-D-glucopyranoside	C23 H24 O12	NA	Flavonoids	492.127	7.15	492.127	0	0	6.36361e+06	0.0172527
7,8-Bis(hydroxymethyl)-1,4a-dimethyl-3,4,4a,5,6,7-hexahydro-2H-benzo[7]annulen-2-one	C15 H22 O3	NA	Organooxygen compounds	250.157	4.785	250.157	0	7.34475e+06	6.34949e+06	0.0172144
Sedanolide	C12 H18 O2	6415-59-4	Isobenzofurans	194.131	12.448	194.131	0	5.96579e+06	6.33192e+06	0.0171668
5,7,3',4'-Tetrahydroxy-6,8-diprenylisoflavone	C25 H26 O6	NA	Isoflavonoids	422.172	13.237	422.173	-1	5.46477e+06	6.25798e+06	0.0169663
8-Prenylnaringenin	C20 H20 O5	NA	Flavans	340.131	11.654	340.131	0	5.68982e+06	5.99207e+06	0.0162454
N-(2,4-Dimethylphenyl)formamide	C9 H11 N O	60397-77-5	Benzene and substituted derivatives	149.084	1.66	149.084	0	4.51342e+06	5.96335e+06	0.0161675
Medicarpin 美迪紫檀素	C16 H14 O4	32383-76-9	Isoflavonoids	270.089	11.1	270.089	0	4.45249e+06	5.90822e+06	0.0160181
N-Acetylglutamic acid	C7 H11 N O5	1188-37-0	Carboxylic acids and derivatives	189.064	1.21	189.064	0	5.99295e+06	5.90359e+06	0.0160055
Cyclo(leucylprolyl)	C11 H18 N2 O2	2873-36-1	Carboxylic acids and derivatives	210.137	6.472	210.137	0	5.82495e+06	5.83612e+06	0.0158226
Pyridoxamine	C8 H12 N2 O2	85-87-0	Pyridines and derivatives	168.09	2.186	168.09	0	5.27056e+06	5.43981e+06	0.0147481
Inosine	C10 H12 N4 O5	58-63-9	Purine nucleosides	268.081	1.343	268.081	0	4.83236e+06	5.42673e+06	0.0147127
Daidzin	C21 H20 O9	552-66-9	Isoflavonoids	416.111	6.354	416.111	0	5.50838e+06	5.3993e+06	0.0146383
4-Hydroxybenzaldehyde	C7 H6 O2	123-08-0	Organooxygen compounds	122.037	1.246	122.037	1	4.93535e+06	5.1928e+06	0.0140785
4-Methoxycinnamaldehyde	C10 H10 O2	24680-50-0	Cinnamaldehydes	162.068	11.7	162.068	0	5.94632e+06	5.10824e+06	0.0138492
Kaempferol	C15 H10 O6	520-18-3	Flavonoids	286.047	9.442	286.048	-1	0	5.01296e+06	0.0135909
Syringetin-3-O-glucoside	C23 H24 O13	NA	Flavonoids	508.122	6.824	508.122	0	0	5.01258e+06	0.0135899
Sternbin	C16 H14 O6	NA	Flavonoids	302.079	7.111	302.079	-1	2.95018e+06	4.89963e+06	0.0132836
Apigenin	C15 H10 O5	520-36-5	Flavonoids	270.052	9.791	270.053	-1	4.04723e+06	4.88055e+06	0.0132319
Licochalcone B 甘草查尔酮B	C16 H14 O5	58749-23-8	Linear 1,3-diarylpropanoids	286.084	8.899	286.084	-1	0	4.85898e+06	0.0131734
Hesperetin	C16 H14 O6	520-33-2	Flavonoids	302.079	9.982	302.079	-1	9.32803e+06	4.82977e+06	0.0130942
NCGC00180735-02!5,7-dihydroxy-6-methoxy-2-phenyl-2,3-dihydrochromen-4-one	C16 H14 O5	18956-18-8	Flavonoids	286.084	9.27	286.084	-1	0	4.30211e+06	0.0116637
Oxibendazole	C12 H15 N3 O3	20559-55-1	Benzimidazoles	249.111	5.762	249.111	0	4.33988e+06	4.18632e+06	0.0113498
Riboflavin	C17 H20 N4 O6	83-88-5	Pteridines and derivatives	376.138	5.815	376.138	0	3.79527e+06	4.13391e+06	0.0112077
Irisxanthone	C20 H20 O11	51419-56-8	Benzopyrans	436.1	6.43	436.101	0	6.90421e+06	3.99233e+06	0.0108238
NCGC00091427-03!4-methoxy-6-prop-2-enyl-1,3-benzodioxole	C11 H12 O3	607-91-0	Benzodioxoles	192.079	6.528	192.079	0	3.79983e+06	3.98674e+06	0.0108087
Cyclo-prolylglycine	C7 H10 N2 O2	97011-16-0	Carboxylic acids and derivatives	154.074	1.482	154.074	0	4.13264e+06	3.9681e+06	0.0107581
FA 18:3+1O	C18 H30 O3	NA	Others	294.219	13.48	294.219	0	0	3.78457e+06	0.0102605
NCGC00380373-01!2-[(2-amino-3-methylbutanoyl)amino]-3-phenylpropanoic acid	C14 H20 N2 O3	75946-40-6	Carboxylic acids and derivatives	264.147	5.453	264.147	0	3.83005e+06	3.73204e+06	0.0101181
7-Methoxy-5,3',4'-trihydroxyflavanone	C16 H14 O6	NA	Flavonoids	302.079	9.467	302.079	-1	0	3.71543e+06	0.0100731
1-Naphthoic acid methyl ester	C12 H10 O2	2459-24-7	Naphthalenes	186.068	9.586	186.068	0	3.35529e+06	3.58954e+06	0.00973178
α-Eleostearic acid	C18 H30 O2	506-23-0	Fatty Acyls	278.224	11.96	278.225	0	3.59324e+06	3.54759e+06	0.00961805
1-Methyladenosine	C11 H15 N5 O4	15763-06-1	Purine nucleosides	281.112	2.046	281.112	0	3.63749e+06	3.5426e+06	0.00960453
Eriodictyol-7-O-rutinoside	C27 H32 O15	13463-28-0	Flavonoids	596.174	8.405	596.174	0	5.13071e+06	3.39564e+06	0.00920609
Glycitin	C22 H22 O10	40246-10-4	Isoflavonoids	446.121	6.568	446.121	0	0	3.23139e+06	0.00876078
N-(3-Chloro-4-morpholinophenyl)-6-oxo-1,4,5,6-tetrahydro-3-pyridazinecarboxamide	C15 H17 Cl N4 O3	NA	Oxazinanes	336.099	12.769	336.099	1	2.28566e+06	3.17965e+06	0.00862051
ValylIsoleucine	C11 H22 N2 O3	NA	Carboxylic acids and derivatives	230.163	4.703	230.163	0	2.98197e+06	3.12685e+06	0.00847737
NCGC00381393-01_C17H22O4_3,8a-Dimethyl-5-methylene-2-oxo-2,4,4a,5,6,7,8,8a,9,9a-decahydronaphtho[2,3-b]furan-8-yl acetate	C17 H22 O4	NA	Prenol lipids	290.151	11.526	290.152	-1	3.05453e+06	3.11399e+06	0.00844251
Daidzein	C15 H10 O4	486-66-8	Isoflavonoids	254.058	8.508	254.058	0	3.0252e+06	3.0453e+06	0.00825626
Ethyl benzoate	C9 H10 O2	93-89-0	Benzene and substituted derivatives	150.068	5.709	150.068	0	2.93041e+06	2.93967e+06	0.00796988
(3aR,8R,8aR,9aR)-8-Hydroxy-8a-methyl-3,5-bis(methylene)decahydronaphtho[2,3-b]furan-2(3H)-one	C15 H20 O3	NA	Prenol lipids	248.141	11.146	248.141	-1	2.70187e+06	2.77824e+06	0.00753222
MPBP	C15 H21 N O	NA	Organooxygen compounds	231.162	11.375	231.162	0	2.70324e+06	2.7405e+06	0.0074299
Leucylleucine	C12 H24 N2 O3	2883-36-5	Carboxylic acids and derivatives	244.179	5.527	244.179	0	2.55894e+06	2.73162e+06	0.00740583
Cyclo(phenylalanyl-prolyl)	C14 H16 N2 O2	NA	Carboxylic acids and derivatives	244.121	6.91	244.121	0	2.66519e+06	2.69018e+06	0.00729349
Decanamide	C10 H21 N O	2319-29-1	Carboximidic acids and derivatives	171.162	11.359	171.162	0	0	2.6605e+06	0.00721303
Resorcinol monoacetate	C8 H8 O3	102-29-4	Phenol esters	152.047	7.29	152.047	0	2.67534e+06	2.61417e+06	0.0070874
1,5-Anhydro-1-[5,7-dihydroxy-2-(4-hydroxyphenyl)-4-oxo-4H-chromen-6-yl]hexitol	C21 H20 O10	NA	Flavonoids	432.105	6.607	432.106	-1	0	2.61127e+06	0.00707955
Tetrahydrosappanone A Trimethyl Ether	C19 H22 O5	NA	Homoisoflavonoids	330.146	8.067	330.147	0	3.65694e+06	2.58705e+06	0.00701388
1-Imidazoleacetic acid	C5 H6 N2 O2	22884-10-2	Carboxylic acids and derivatives	126.043	0.814	126.043	0	0	2.51437e+06	0.00681684
Licochalcone A	C21 H22 O4	58749-22-7	Linear 1,3-diarylpropanoids	338.151	11.796	338.152	-1	0	2.39043e+06	0.00648082
Coniferaldehyde	C10 H10 O3	458-36-6	Phenols	178.063	7.68	178.063	0	3.04537e+06	2.38582e+06	0.00646833
Quinoline	C9 H7 N	91-22-5	Quinolines and derivatives	129.058	7.932	129.058	0	0	2.23897e+06	0.00607017
fructosylglycine	C8 H15 N O7	4429-05-4	Carboxylic acids and derivatives	237.085	0.786	237.085	0	3.05856e+08	0	0
Lawsone 劳松黄	C10 H6 O3	83-72-7	Naphthalenes	174.032	7.128	174.032	0	5.79929e+07	0	0
L-Tyrosine	C9 H11 N O3	60-18-4	Carboxylic acids and derivatives	181.074	0.9	181.074	0	2.56078e+07	0	0
Glycitein	C16 H12 O5	40957-83-3	Isoflavonoids	284.068	8.989	284.068	-2	3.88141e+06	0	0
Isomangiferin 异芒果苷	C19 H18 O11	24699-16-9	Benzopyrans	422.085	5.696	422.085	0	2.88016e+06	0	0
Matairesinol	C20 H22 O6	580-72-3	Furanoid lignans	358.141	9.816	358.142	0	2.70349e+06	0	0

## Sheet: Negative ion model
Name	Formula	CAS_num	Class	Molecular Weight(实际值)	RT [min]	Molecular Weight(理论值)	△ppm	Area: 200610-512001-HJZT-N-1.raw (F1)	Area: 200610-512001-HJZT-N-2.raw (F2)	200610-512001-HJZT-N-2(相对浓度 ug/ml)
α-Lactose	C12 H22 O11	5989-81-1	Organooxygen compounds	342.117	0.799	342.116	1	7059740372	7566980631	217.81
5,7,2'-Trihydroxyflavone 7-glucuronide	C21 H18 O11	NA	Flavonoids	446.086	7.802	446.085	1	1948235418	5838509573	168.057
Apigenin 7- (6-methylglucuronide)	C22 H20 O11	NA	Flavonoids	460.101	9.051	460.101	1	606104077	2516918311	72.4476
Glycyrrhizic acid 甘草酸	C42 H62 O16	1405-86-3	Prenol lipids	822.405	10.146	822.404	2	1854203177	2231534013	64.233
7-hydroxy-2-[4-[(2S,3R,4S,5S,6R)-3,4,5-trihydroxy-6-(hydroxymethyl)oxan-2-yl]oxyphenyl]-2,3-dihydrochromen-4-one	C21 H22 O9	NA	Flavonoids	418.127	6.712	418.126	1	1078731921	1322854707	38.0774
Citric acid	C6 H8 O7	77-92-9	Carboxylic acids and derivatives	192.027	1.139	192.027	-2	8.44684e+08	9.69482e+08	27.9058
Ethyl 2-{[(4-chloro-5-methyl-3-nitro-1H-pyrazol-1-yl)acetyl]amino}-6-methyl-4,5,6,7-tetrahydro-1-benzothiophene-3-carboxylate	C18 H21 Cl N4 O5 S	NA	Thiophenes	440.093	0.817	440.092	0	8.0318e+08	8.75637e+08	25.2045
Sulfuretin	C15 H10 O5	NA	Aurone flavonoids	270.053	10.125	270.053	1	1.53447e+08	7.47073e+08	21.5039
Glutaric acid	C5 H8 O4	110-94-1	Carboxylic acids and derivatives	132.043	18.337	132.042	0	0	4.55453e+08	13.1099
N-[(4-{[(2R)-4-(Dimethylamino)-1-(phenylsulfanyl)-2-butanyl]amino}-3-nitrophenyl)sulfonyl]-4-(4-{[4'-(trifluoromethyl)-2-biphenylyl]methyl}-1-piperazinyl)benzamide	C43 H45 F3 N6 O5 S2	NA	Others	846.287	0.803	846.284	0	4.55514e+08	4.33064e+08	12.4654
D-(-)-Quinic acid	C7 H12 O6	77-95-2	Organooxygen compounds	192.063	0.818	192.063	-2	3.80442e+08	3.88866e+08	11.1932
Bis(2-(diphenylphosphino)ethyl)phenylphosphine	C34 H33 P3	23582-02-7	Benzene and substituted derivatives	534.18	0.819	534.18	0	4.09974e+08	3.71585e+08	10.6958
2-[(2Z)-3-(2-Furylmethyl)-2-{(2E)-[(2E)-2-methyl-3-phenyl-2-propen-1-ylidene]hydrazono}-4-oxo-1,3-thiazolidin-5-yl]-N-[3-(trifluoromethyl)phenyl]acetamide	C27 H23 F3 N4 O3 S	NA	Others	540.146	0.796	540.144	0	0	3.70913e+08	10.6765
FL1AAAGM0001_a	C16 H12 O5	NA	Others	284.069	11.154	284.068	1	6.89519e+07	3.43397e+08	9.88443
(2E)-3-[3-(Trifluoromethyl)phenyl]acrylic acid	C10 H7 F3 O2	NA	Others	216.04	0.789	216.04	0	3.63281e+08	3.31486e+08	9.54158
10-[(4-Chlorophenyl)acetyl]-3,3-dimethyl-11-(5-methyl-2-furyl)-2,3,4,5,10,11-hexahydro-1H-dibenzo[b,e][1,4]diazepin-1-one	C28 H27 Cl N2 O3	NA	Benzodiazepines	474.17	0.76	474.171	0	3.25554e+08	3.23279e+08	9.30535
4-[(7R,11S,14S,16R)-14-[(4-methoxy-6-methyl-5-{[(2S,3R,4S,5S,6R)-3,4,5-trihydroxy-6-({[(2R,3R,4S,5S,6R)-3,4,5-trihydroxy-6-(hydroxymethyl)oxan-2-yl]oxy}methyl)oxan-2-yl]oxy}oxan-2-yl)oxy]-7,11-dimethyl-2-oxapentacyclo[8.8.0.0?,?.0?,?.0??,??]octadec-5-en-6-yl]-2,5-dihydrofuran-2-one	C42 H62 O17	NA	Others	838.401	9.866	838.399	2	2.65628e+08	2.98768e+08	8.59981
Stachyose 水苏糖	C24 H42 O21	470-55-3	Organooxygen compounds	666.223	0.81	666.222	1	4.46225e+08	2.98196e+08	8.58333
2,2'-Methylenebis(4-methyl-6-tert-butylphenol)	C23 H32 O2	119-47-1	Benzene and substituted derivatives	340.241	16.766	340.24	0	274326571	2.62281e+08	7.54956
Tenuifoliside A 细叶远志苷A	C31 H38 O17	139726-35-5	Cinnamic acids and derivatives	682.212	7.605	682.211	2	471622351	2.38895e+08	6.8764
(2S,3S,4S,5R,6S)-3,4,5-trihydroxy-6-(5-hydroxy-4-oxo-2-phenylchromen-7-yl)oxyoxane-2-carboxylic acid	C21 H18 O10	NA	Flavonoids	430.091	8.782	430.09	1	5.23716e+07	2.21673e+08	6.38069
(15Z)-9,12,13-Trihydroxy-15-octadecenoic acid	C18 H34 O5	NA	Fatty Acyls	330.241	9.951	330.241	1	1.83652e+08	1.98453e+08	5.71233
[(2R,3S,4S,5R,6R)-3,4,5-trihydroxy-6-[(2S,3S,4R,5R)-4-hydroxy-3-[(E)-3-(4-hydroxy-3,5-dimethoxyphenyl)prop-2-enoyl]oxy-2,5-bis(hydroxymethyl)oxolan-2-yl]oxyoxan-2-yl]methyl (E)-3-(4-hydroxy-3,5-dimethoxyphenyl)prop-2-enoate	C34 H42 O19	NA	Cinnamic acids and derivatives	754.234	7.109	754.232	2	2.77969e+08	1.43383e+08	4.12717
Tenuifolin 细叶远志皂苷	C36 H56 O12	NA	Prenol lipids	680.379	9.734	680.377	2	2.51512e+08	136284543	3.92285
β-D-Glucopyranuronic acid	C6 H10 O7	6556-12-3	Organooxygen compounds	194.042	0.798	194.043	-2	4.8161e+07	1.28841e+08	3.70858
(2R,3R)-2-(2,6-dihydroxyphenyl)-3,5,7-trihydroxy-2,3-dihydrochromen-4-one	C15 H12 O7	80366-15-0	Flavonoids	304.059	6.467	304.058	1	2.3348e+07	1.068e+08	3.07416
3,4-Dihydroxyphenylacetic acid	C8 H8 O4	102-32-9	Phenols	168.042	5.675	168.042	-3	1.03291e+08	1.03284e+08	2.97294
Genistein	C15 H10 O5	446-72-0	Isoflavonoids	270.053	7.804	270.053	1	2.51321e+07	1.03004e+08	2.96488
[(2S,3S,4R,5R)-4-hydroxy-2,5-bis(hydroxymethyl)-2-[(2R,3R,4S,5S,6R)-3,4,5-trihydroxy-6-(hydroxymethyl)oxan-2-yl]oxyoxolan-3-yl] (E)-3-(4-hydroxy-3-methoxyphenyl)prop-2-enoate	C22 H30 O14	NA	Cinnamic acids and derivatives	518.164	5.343	518.164	1	2.00966e+08	9.91297e+07	2.85337
Mucic acid	C6 H10 O8	526-99-8	Organooxygen compounds	210.037	0.812	210.038	-1	5.50715e+07	9.70243e+07	2.79277
Hydroxyferulic acid	C10 H10 O5	1782-55-4	Cinnamic acids and derivatives	210.053	5.118	210.053	-1	6.48311e+07	8.6074e+07	2.47757
Chlorogenic acid	C16 H18 O9	NA	Organooxygen compounds	354.096	5.299	354.095	2	7.43378e+07	7.31059e+07	2.1043
2,3-Dihydro-1,4-benzodioxine-5-carboxylic acid	C9 H8 O4	4442-53-9	Benzodioxanes	180.042	5.763	180.042	-2	6.79176e+07	7.19384e+07	2.07069
[(2R,3S,4S,5R,6R)-6-[(2S,3S,4S,5R)-3,4-dihydroxy-2,5-bis(hydroxymethyl)oxolan-2-yl]oxy-3,4,5-trihydroxyoxan-2-yl]methyl (E)-3-(4-hydroxy-3,5-dimethoxyphenyl)prop-2-enoate	C23 H32 O15	NA	Cinnamic acids and derivatives	548.175	5.435	548.174	2	1.10997e+08	6.30694e+07	1.81541
Scutellarin	C21 H18 O12	27740-01-8	Flavonoids	462.081	6.757	462.08	1	4.89222e+07	5.35963e+07	1.54273
Neochlorogenic acid	C16 H18 O9	906-33-2	Organooxygen compounds	354.096	4.502	354.095	2	4.72942e+07	4.69759e+07	1.35216
(-)-Citramalic acid	C5 H8 O5	6236-10-8	Fatty Acyls	148.036	1.357	148.037	-4	4.60655e+07	4.3577e+07	1.25433
N-Fructosyl pyroglutamate	C11 H17 N O8	NA	Carboxylic acids and derivatives	291.096	1.135	291.095	1	3.63779e+07	4.10006e+07	1.18017
2,4,6-Trihydroxy-2-(4-hydroxybenzyl)-1-benzofuran-3(2H)-one	C15 H12 O6	5989-16-2	Aurone flavonoids	288.064	8.669	288.063	1	8.43765e+06	4.08814e+07	1.17674
2-AMINO-3-(2-CHLORO-PHENYL)-PROPIONIC ACID	C9 H10 Cl NO2	14091-11-3	Internal standard	199.04	4.546	199.04	1	3.59759e+07	3.47412e+07	1
Quercetin	C15 H10 O7	117-39-5	Flavonoids	302.043	7.11	302.043	1	5.75306e+06	33864567	0.974766
Guanosine	C10 H13 N5 O5	118-00-3	Purine nucleosides	283.092	1.337	283.092	1	3.31162e+07	3.26083e+07	0.938605
Azelaic acid	C9 H16 O4	123-99-9	Fatty Acyls	188.104	7.527	188.105	-2	3.7558e+07	3.24363e+07	0.933655
4-hydroxy-3-(3-methylbut-2-enyl)benzoic acid	C12 H14 O3	NA	Benzene and substituted derivatives	206.094	10.778	206.094	0	3.26318e+07	3.04874e+07	0.877557
(1S,3R,4S,5R)-3,5-bis({[(2E)-3-(3,4-dihydroxyphenyl)prop-2-enoyl]oxy})-1,4-dihydroxycyclohexane-1-carboxylic acid	C25 H24 O12	NA	Others	516.127	7.128	516.127	1	2.68644e+07	2.86103e+07	0.823526
4,5-Dicaffeoylquinic acid	C25 H24 O12	14534-61-3	Organooxygen compounds	516.128	5.979	516.127	2	2.71894e+07	2.82291e+07	0.812552
DL-Tryptophan	C11 H12 N2 O2	1954-12-6	Indoles and derivatives	204.09	4.587	204.09	-1	2.58709e+07	2.79825e+07	0.805455
1,5-Isoquinolinediol	C9 H7 N O2	5154-02-9	Isoquinolines and derivatives	161.047	4.48	161.048	-3	2.09959e+07	2.30742e+07	0.664174
Sibiricose A3	C19 H26 O13	NA	Organooxygen compounds	462.138	4.733	462.137	2	4.60176e+07	2.24711e+07	0.646813
3',4',7-Trihydroxyflavanone	C15 H12 O5	NA	Flavonoids	272.069	10.261	272.068	0	4.72714e+06	2.1224e+07	0.610917
Benzoic acid + 2O, O-Hex	C13 H16 O9	NA	Organooxygen compounds	316.08	2.866	316.079	2	1.82732e+07	2.11202e+07	0.607929
7-Hydroxy-2-(4-hydroxyphenyl)-4-oxo-3,4-dihydro-2H-chromen-5-yl β-D-glucopyranoside	C21 H22 O10	NA	Flavonoids	434.122	7.35	434.121	1	1.64768e+07	2.11058e+07	0.607514
Isophthalic acid	C8 H6 O4	121-91-5	Benzene and substituted derivatives	166.026	5.589	166.027	-3	1.76395e+07	1.97563e+07	0.568671
(2S,3S,4S,5R,6R)-6-[[(3S,6aR,6bS,8aS,14bR)-4,4,6a,6b,11,11,14b-heptamethyl-8a-[(2S,3R,4S,5S,6R)-3,4,5-trihydroxy-6-(hydroxymethyl)oxan-2-yl]oxycarbonyl-1,2,3,4a,5,6,7,8,9,10,12,12a,14,14a-tetradecahydropicen-3-yl]oxy]-3,5-dihydroxy-4-[(2S,3R,4S,5R,6R)-3,4,5-trihydroxy-6-(hydroxymethyl)oxan-2-yl]oxyoxane-2-carboxylic acid	C48 H76 O19	NA	Prenol lipids	956.499	10.329	956.498	1	1.49307e+07	1.96823e+07	0.56654
2-(3,4-Dihydroxyphenyl)ethyl 3-O-(6-deoxy-β-L-mannopyranosyl)-6-O-[(2E)-3-(3,4-dihydroxyphenyl)-2-propenoyl]-β-D-glucopyranoside	C29 H36 O15	NA	Cinnamic acids and derivatives	624.206	6.887	624.205	1	3.53089e+06	1.93921e+07	0.558187
NCGC00385663-01_C33H40O18_6-O-beta-D-Glucopyranosyl-1-O-[(2E)-3-(4-hydroxy-3,5-dimethoxyphenyl)-2-propenoyl]-2-O-[(2E)-3-(4-hydroxy-3-methoxyphenyl)-2-propenoyl]-beta-D-glucopyranose	C33 H40 O18	NA	Cinnamic acids and derivatives	724.223	7.209	724.221	2	4.37254e+07	1.90217e+07	0.547524
(2R,3S,4S,5R,6R)-5-[(2S,3R,4R)-3,4-dihydroxy-4-(hydroxymethyl)oxolan-2-yl]oxy-2-(hydroxymethyl)-6-[2-(4-hydroxyphenyl)ethoxy]oxane-3,4-diol	C19 H28 O11	149596-95-2	Organooxygen compounds	432.164	5.107	432.163	1	2.45544e+06	1.5774e+07	0.454044
ANGOLENSIN (R)	C16 H16 O4	4931-27-5	Alpha-methyldeoxybenzoin flavonoids	272.105	10.501	272.105	1	1.16782e+07	1.49799e+07	0.431185
Inosine	C10 H12 N4 O5	58-63-9	Purine nucleosides	268.081	1.35	268.081	1	1.23474e+07	1.48611e+07	0.427766
3-hydroxy-3-methyl-5-oxo-5-[[(2R,3S,4S,5R,6S)-3,4,5-trihydroxy-6-(2-methyl-4-oxopyran-3-yl)oxyoxan-2-yl]methoxy]pentanoic acid	C18 H24 O12	NA	Saccharolipids	432.127	5.464	432.127	1	1.02513e+07	1.37367e+07	0.3954
L-Phenylalanine	C9 H11 N O2	63-91-2	Carboxylic acids and derivatives	165.078	2.292	165.079	-4	1.2817e+07	1.35516e+07	0.390071
Quinic acid	C7 H12 O6	77-95-2	Organooxygen compounds	192.063	5.291	192.063	-2	1.3597e+07	1.34084e+07	0.38595
L-Tyrosine	C9 H11 N O3	60-18-4	Carboxylic acids and derivatives	181.073	1.249	181.074	-2	1.17112e+07	1.22249e+07	0.351884
Suberic acid	C8 H14 O4	505-48-6	Fatty Acyls	174.089	6.61	174.089	-3	1.04062e+07	1.1585e+07	0.333464
N-Acetylglutamic acid	C7 H11 N O5	1188-37-0	Carboxylic acids and derivatives	189.063	1.213	189.064	-1	1.02398e+07	1.12236e+07	0.323063
Uridine 5'-monophosphate	C9 H13 N2 O9 P	58-97-9	Pyrimidine nucleotides	324.036	1.135	324.036	1	1.09743e+07	1.0476e+07	0.301543
(3R,5R)-1,3,5-Trihydroxy-4-{[(2E)-3-(4-hydroxy-3-methoxyphenyl)-2-propenoyl]oxy}cyclohexanecarboxylic acid	C17 H20 O9	NA	Others	368.111	6.175	368.111	1	9.48458e+06	1.03152e+07	0.296915
(Z)-3-[4-methoxy-2-[(2S,3R,4S,5S,6R)-3,4,5-trihydroxy-6-(hydroxymethyl)oxan-2-yl]oxyphenyl]prop-2-enoic acid	C16 H20 O9	NA	Organooxygen compounds	356.112	5.038	356.111	2	8.54784e+06	8.43116e+06	0.242685
Caffeic acid hexoside	C15 H18 O9	NA	Cinnamic acids and derivatives	342.096	5.186	342.095	1	7.74003e+06	7.89554e+06	0.227267
NCGC00180412-02![5-hydroxy-6-[2-(4-hydroxy-3-methoxyphenyl)ethoxy]-2-(hydroxymethyl)-4-(3,4,5-trihydroxy-6-methyloxan-2-yl)oxyoxan-3-yl] (E)-3-(4-hydroxy-3-methoxyphenyl)prop-2-enoate	C31 H40 O15	NA	Cinnamic acids and derivatives	652.237	7.826	652.237	1	0	7.84085e+06	0.225693
Gentisic acid	C7 H6 O4	490-79-9	Benzene and substituted derivatives	154.026	3.84	154.027	-3	5.15324e+06	6.80277e+06	0.195813
2-Isopropylmalic acid	C7 H12 O5	3237-44-3	Fatty Acyls	176.068	5.101	176.068	-3	4.51331e+06	6.05956e+06	0.17442
Butylparaben	C11 H14 O3	94-26-8	Benzene and substituted derivatives	194.094	9.764	194.094	-2	6.37112e+06	5.92876e+06	0.170655
4-(4-Ethoxyphenyl)-4-oxobutanoic acid	C12 H14 O4	53623-37-3	Organooxygen compounds	222.089	9.207	222.089	0	6.43771e+06	5.81253e+06	0.167309
2,3-Dihydro-1-benzofuran-2-carboxylic acid	C9 H8 O3	1914-60-9	Coumarans	164.047	6.622	164.047	-4	6.25304e+06	5.67175e+06	0.163257
Matairesinol	C20 H22 O6	580-72-3	Furanoid lignans	358.142	9.8	358.142	1	7.28498e+06	5.02433e+06	0.144621
(2S,3S,4S,5R,6R)-6-(3-benzoyloxy-2-hydroxypropoxy)-3,4,5-trihydroxyoxane-2-carboxylic acid	C16 H20 O10	NA	Organooxygen compounds	372.106	6.216	372.106	1	3.33724e+06	4.58016e+06	0.131836
Arachidonic acid	C20 H32 O2	506-32-1	Fatty Acyls	304.241	16.967	304.24	1	3.49989e+06	4.15466e+06	0.119589
Sinapinic acid	C11 H12 O5	530-59-6	Cinnamic acids and derivatives	224.068	6.92	224.068	0	7.73572e+06	4.05348e+06	0.116676
1,9b-Dihydroxy-6,6,9a-trimethyl-5,5a,6,7,8,9,9a,9b-octahydronaphtho[1,2-c]furan-3(1H)-one	C15 H22 O4	NA	Naphthofurans	266.152	10.972	266.152	1	5.5877e+06	4.04578e+06	0.116455
Coumaroyl Hexoside (isomer of 691, 692)	C15 H18 O8	7139-64-2	Cinnamic acids and derivatives	326.101	6.334	326.1	1	3.03593e+06	3.8609e+06	0.111133
9-(2,3-dihydroxypropoxy)-9-oxononanoic acid	C12 H22 O6	NA	Fatty Acyls	262.142	7.105	262.142	1	2.8158e+06	2.93278e+06	0.0844178
Methoxytyrosine	C10 H13 N O4	7636-26-2	Carboxylic acids and derivatives	211.084	5.812	211.084	0	3.08912e+06	2.8697e+06	0.0826021
trans-Cinnamic acid	C9 H8 O2	140-10-3	Cinnamic acids and derivatives	148.052	5.117	148.052	-4	0	2.6826e+06	0.0772166
6,7-Dihydroxycoumarin	C9 H6 O4	305-01-1	Coumarins and derivatives	178.026	5.695	178.027	-3	2.31241e+06	2.33641e+06	0.0672518
Mandelic Acid, Methyl Ester	C9 H10 O3	4358-87-6	Benzene and substituted derivatives	166.062	5.12	166.063	-3	1.69314e+08	0	0
L-Arginine monohydrochloride	C6 H14 N4 O2	1119-34-2	Carboxylic acids and derivatives	174.111	0.722	174.112	-3	8.66182e+07	0	0
1,5-Anhydro-2-O-(6-O-benzoyl-α-L-galactopyranosyl)-D-glucitol	C19 H26 O11	NA	Organooxygen compounds	430.149	5.509	430.148	2	5.16889e+07	0	0
Phenylacetylaspartic acid	C12 H13 N O5	2752-32-1	Carboxylic acids and derivatives	251.08	6.074	251.079	0	2.93863e+06	0	0
3-tert-Butyladipic acid	C10 H18 O4	10347-88-3	Fatty Acyls	202.12	8.739	202.121	-1	2.20137e+06	0	0
